# Supplementary material for: Differential Immune Checkpoint Protein Expression in HNSCC: The Role of HGF/MET Signaling
Source: Int J Mol Sci. 2024 Jul 4;25(13):7334. doi: 10.3390/ijms25137334 (PMC11242282; doi:10.3390/ijms25137334)
Supplement: Supplementary file 1 [file ijms-25-07334-s001.zip › ijms-3040261-supplementary conversion/Supplementary data/Supplementary data S1.xlsx]

## Sheet: Tabelle1
	Table S1
	FaDu:			A, B, C: 3 independent experiments			C: untreated, H: HGF treated, HF: HGF and Foretinib treated					US: unstained, S: Stained
	PD-L2:				in %: in percentage of untreated control			Median: median of fluorescent intensity			B7-H2:
	Sample:	Median:									Sample:	Median:
A	C US	12.2	H in %:	1.67514							C US	8.8	H in %:	0.804545
	C S	67.3									C S	15.4
	H US	13.7									H US	9.39
	H S	106	HF in %:	1							H S	14.7	HF in %:	1.16667
	HF US	13.1									HF US	9.6
	HF S	68.2									HF S	17.3
B	C US	10.9	H in %:	1.44351							C US	8.9	H in %:	0.809615
	C S	82.6									C S	19.3
	H US	11.5									H US	9.78
	H S	115	HF in %:	1.2371							H S	18.2	HF in %:	0.788462
	HF US	11.3									HF US	10.9
	HF S	100									HF S	19.1
C	C US	9.98	H in %:	1.72143							C US	14.6	H in %:	1.46753
	C S	53.2									C S	22.3
	H US	11									H US	11.1
	H S	85.4	HF in %:	0.999537							H S	22.4	HF in %:	1.83117
	HF US	12									HF US	10.1
	HF S	55.2									HF S	24.2
	Detr. 562:
	PD-L2:					VISTA:					B7-H2:
	Sample:	Median:				Sample:	Median:				Sample:	Median:
A	C US	11.4	H in %:	1.7		C US	9.8	H in %:	0.78125		C US	8.32	H in %:	0.739645
	C S	36.4				C S	16.2				C S	11.7
	H US	12.7				H US	11.1				H US	12.7
	H S	55.2	HF in %:	1.056		H S	16.1	HF in %:	1.16563		H S	15.2	HF in %:	0.911243
	HF US	10.9				HF US	9.84				HF US	9.82
	HF S	37.3				HF S	17.3				HF S	12.9
B	C US	9.22	H in %:	1.48706		C US	8.54	H in %:	1.71329		C US	9.58	H in %:	0.979339
	C S	15.4				C S	11.4				C S	12
	H US	9.71				H US	11.4				H US	9.93
	H S	18.9	HF in %:	0.97411		H S	16.3	HF in %:	0.98951		H S	12.3	HF in %:	0.884298
	HF US	9.58				HF US	8.47				HF US	9.96
	HF S	15.6				HF S	11.3				HF S	12.1
C	C US	10.9	H in %:	1.5		C US	9.24	H in %:	1.01266		C US	8.94	H in %:	0.413534
	C S	26.1				C S	12.4				C S	11.6
	H US	12.3				H US	10.6				H US	10.8
	H S	35.1	HF in %:	0.868421		H S	13.8	HF in %:	0.974684		H S	11.9	HF in %:	0.815789
	HF US	12.1				HF US	9.62				HF US	9.73
	HF S	25.3				HF S	12.7				HF S	11.9
	SCC-9:
	PD-L2:					VISTA:					B7-H2:
	Sample:	Median:				Sample:	Median:				Sample:	Median:
A	C US	8.43	H in %:	1.17548		C US	9.54	H in %:	1.06442		C US	8.49	H in %:	0.677019
	C S	29.8				C S	29.1				C S	10.1
	H US	9.08				H US	9.78				H US	8.3
	H S	34.2	HF in %:	0.828732		H S	30.6	HF in %:	1.33947		H S	9.39	HF in %:	0.807453
	HF US	9.69				HF US	10.6				HF US	9.1
	HF S	27.4				HF S	36.8				HF S	10.4
B	C US	8.02	H in %:	2.67689		C US	9.22	H in %:	1.59728		C US	8.6	H in %:	0.827068
	C S	17.8				C S	23.2				C S	9.93
	H US	8.22				H US	9.47				H US	9.1
	H S	34.4	HF in %:	2.69121		H S	31.8	HF in %:	2.0887		H S	10.2	HF in %:	1.03759
	HF US	9.08				HF US	10.5				HF US	9.52
	HF S	35.4				HF S	39.7				HF S	10.9
C	C US	6.99	H in %:	1.23023		C US	8.47	H in %:	0.964382		C US	8.56	H in %:	0.737705
	C S	22.8				C S	27				C S	11
	H US	7.45				H US	8.33				H US	8.02
	H S	26.9	HF in %:	0.908918		H S	26.2	HF in %:	0.975175		H S	9.82	HF in %:	0.852459
	HF US	7.23				HF US	8.43				HF UG	9.22
	HF S	21.6				HF S	26.5				HF G	11.3
	SCC-154:
	PD-L2:					VISTA:					B7-H2:
	Sample:	Median:				Sample:	Median:				Sample:	Median:
A	C US	7.74	H in %:	1.75715		C US	6.25	H in %:	0.738296		C US	7.1	H in %:	0.746218
	C S	44.1				C S	66.7				C S	19
	H US	8.41				H US	6.67				H US	7.32
	H S	72.3	HF in %:	0.959571		H S	51.3	HF in %:	1.20678		H S	16.2	HF in %:	1.89244
	HF US	9.91				HF US	7.65				HF US	8.08
	HF S	44.8				HF S	80.6				HF S	30.6
B	C US	8.52	H in %:	1.5834		C US	6.6	H in %:	0.692252		C US	7.58	H in %:	0.555877
	C S	56.6				C S	47.9				C S	49.1
	H US	8.37				H US	6.51				H US	8.52
	H S	84.5	HF in %:	0.970882		H S	35.1	HF in %:	1.27893		H S	31.6	HF in %:	1.3473
	HF US	9.52				HF US	7.88				HF US	8.56
	HF S	56.2				HF S	60.7				HF S	64.5
C	C US	8.56	H in %:	2.01761		C US	6.42	H in %:	0.948241		C US	6.69	H in %:	0.668272
	C S	76.7				C S	75.2				C S	23.3
	H US	9.52				H US	7.28				H US	7.9
	H S	147	HF in %:	1.08306		H S	72.5	HF in %:	1.41771		H S	19	HF in %:	2.42023
	HF US	12				HF US	8.49				HF US	9.2
	HF S	85.8				HF S	106				HF S	49.4
	BHY:
	PD-L2:					VISTA:					B7-H2:
	Sample:	Median:				Sample:	Median:				Sample:	Median:
A	C US	8.82	H in %:	2.21094		C US	9.82	H in %:	0.784884		C US	10.6	H in %:	0.511111
	C S	29.3				C S	16.7				C S	15.1
	H US	9.62				H US	10.1				H US	11.6
	H S	54.9	HF in %:	1.69824		H S	15.5	HF in %:	1.13372		H S	13.9	HF in %:	0.888889
	HF US	8.82				HF US	9.5				HF US	11.5
	HF S	43.6				HF S	17.3				HF S	15.5
B	C US	10.2	H in %:	1.17842		C US	11.7	H in %:	0.961905		C US	8.31	H in %:	0.937799
	C S	58.4				C S	22.2				C S	10.4
	H US	11.7				H US	12.2				H US	8.74
	H S	68.5	HF in %:	0.829876		H S	22.3	HF in %:	0.933333		H S	10.7	HF in %:	0.727273
	HF US	12				HF US	12.6				HF US	8.78
	HF S	52				HF S	22.4				HF S	10.3
C	C US	7.97	H in %:	1.32231		C US	7.95	H in %:	0.954839		C US	8.72	H in %:	0.741627
	C S	38.5				C S	15.7				C S	12.9
	H US	8.13				H US	8.2				H US	10.2
	H S	48.5	HF in %:	1.04291		H S	15.6	HF in %:	0.935484		H S	13.3	HF in %:	0.645933
	HF US	9.06				HF US	8.35				HF US	10.3
	HF S	40.9				HF S	15.6				HF S	13
	HN:
	PD-L2:					VISTA:					B7-H2:
	Sample:	Median:				Sample:	Median:				Sample:	Median:
A	C US	8.06	H in %:	1.24176		C US	10.6	H in %:	0.691358		C US	9.93	H in %:	1.25984
	C S	28.7				C S	59.2				C S	11.2
	H US	9.87				H US	11.8				H US	11
	H S	35.5	HF in %:	0.593508		H S	45.4	HF in %:	1.38354		H S	12.6	HF in %:	0.748031
	HF US	7.15				HF US	9.76				HF US	9.35
	HF S	19.4				HF S	77				HF S	10.3
B	C US	8.84	H in %:	1.32951		C US	10.6	H in %:	0.752542		C US	8.32	H in %:	0.897436
	C S	47.2				C S	40.1				C S	9.1
	H US	10.9				H US	12				H US	10.1
	H S	61.9	HF in %:	0.875912		H S	34.2	HF in %:	1.32203		H S	10.8	HF in %:	0.512821
	HF US	8				HF US	10.4				HF US	7.9
	HF S	41.6				HF S	49.4				HF S	8.3
C	C US	9.98	H in %:	1.0989		C US	12.7	H in %:	1.22449		C US	9.47	H in %:	1.20301
	C S	48.2				C S	42.1				C S	10.8
	H US	12.1				H US	14.5				H US	11.2
	H S	54.1	HF in %:	0.570905		H S	50.5	HF in %:	1.18707		H S	12.8	HF in %:	1
	HF US	9.78				HF US	12.5				HF US	9.37
	HF S	31.6				HF S	47.4				HF S	10.7
